# Supplementary material for: Hippo signaling regulates the nuclear behavior and DNA binding times of YAP and TEAD to control transcription
Source: Sci Adv. 2025 Jul 25;11(30):eadw4974. doi: 10.1126/sciadv.adw4974 (PMC12293108; doi:10.1126/sciadv.adw4974)
Supplement: Supplementary file 2 — Movies S1 to S5 [file sciadv.adw4974_movies_s1_to_s5.zip]

Archive with 5 entries (5 files):
- adw4974_movie_s1.mov
- adw4974_movie_s2.mov
- adw4974_movie_s3.mov
- adw4974_movie_s4.mov
- adw4974_movie_s5.mov
